# Supplementary material for: Carboxamide Derivatives Are Potential Therapeutic AHR Ligands for Restoring IL-4 Mediated Repression of Epidermal Differentiation Proteins
Source: Int J Mol Sci. 2022 Feb 4;23(3):1773. doi: 10.3390/ijms23031773 (PMC8836151; doi:10.3390/ijms23031773)
Supplement: Supplementary file 1 [file ijms-23-01773-s001.zip]

Archive with 1 entries (1 files):
- ijms-1526583-supplementary.pdf
